# Supplementary material for: Construction of a radiomics model based on CT imaging for predicting capsular invasion in thymomas
Source: Front Radiol. 2025 Dec 12;5:1707488. doi: 10.3389/fradi.2025.1707488 (PMC12740908; doi:10.3389/fradi.2025.1707488)
Supplement: Supplementary file 2 [file Table2.xlsx]

## Sheet: test set
Plain
T	Model	Accuracy	Sensitivity	Specificity	F1	Precision	Recall	Balanced.Accuracy
	glm	0.622222	0.641026	0.5	0.746269	0.892857	0.641026	0.570513
	rf	0.644444	0.6875	0.538462	0.733333	0.785714	0.6875	0.612981
	svm	0.644444	0.676471	0.545455	0.741935	0.821429	0.676471	0.610963
	nb	0.688889	0.694444	0.666667	0.78125	0.892857	0.694444	0.680556
P2	Model	Accuracy	Sensitivity	Specificity	F1	Precision	Recall	Balanced.Accuracy
	glm	0.666667	0.675	0.6	0.782609	0.931034	0.675	0.6375
	rf	0.577778	0.647059	0.363636	0.698413	0.758621	0.647059	0.505348
	svm	0.644444	0.644444	/	0.783784	1	0.644444	/
	nb	0.688889	0.702703	0.625	0.787879	0.896552	0.702703	0.663851
P4	Model	Accuracy	Sensitivity	Specificity	F1	Precision	Recall	Balanced.Accuracy
	glm	0.644444	0.709677	0.5	0.733333	0.758621	0.709677	0.604839
	rf	0.511111	0.64	0.35	0.592593	0.551724	0.64	0.495
	svm	0.644444	0.69697	0.5	0.741935	0.793103	0.69697	0.598485
	nb	0.6	0.677419	0.428571	0.7	0.724138	0.677419	0.552995
P6	Model	Accuracy	Sensitivity	Specificity	F1	Precision	Recall	Balanced.Accuracy
	glm	0.644444	0.675676	0.5	0.757576	0.862069	0.675676	0.587838
	rf	0.444444	0.5625	0.153846	0.590164	0.62069	0.5625	0.358173
	svm	0.711111	0.7	0.8	0.811594	0.965517	0.7	0.75
	nb	0.644444	0.675676	0.5	0.757576	0.862069	0.675676	0.587838
TP2	Model	Accuracy	Sensitivity	Specificity	F1	Precision	Recall	Balanced.Accuracy
	glm	0.688889	0.941176	0.535714	0.695652	0.551724	0.941176	0.738445
	rf	0.622222	0.714286	0.470588	0.701754	0.689655	0.714286	0.592437
	svm	0.688889	0.941176	0.535714	0.695652	0.551724	0.941176	0.738445
	nb	0.666667	0.85	0.52	0.693878	0.586207	0.85	0.685
TP4	Model	Accuracy	Sensitivity	Specificity	F1	Precision	Recall	Balanced.Accuracy
	glm	0.688889	0.727273	0.583333	0.774194	0.827586	0.727273	0.655303
	rf	0.688889	0.702703	0.625	0.787879	0.896552	0.702703	0.663851
	svm	0.622222	0.666667	0.444444	0.738462	0.827586	0.666667	0.555556
	nb	0.755556	0.725	1	0.84058	1	0.725	0.8625
TP6	Model	Accuracy	Sensitivity	Specificity	F1	Precision	Recall	Balanced.Accuracy
	glm	0.666667	0.791667	0.52381	0.716981	0.655172	0.791667	0.657738
	rf	0.511111	0.666667	0.375	0.56	0.482759	0.666667	0.520833
	svm	0.511111	0.818182	0.411765	0.45	0.310345	0.818182	0.614973
	nb	0.644444	0.724138	0.5	0.724138	0.724138	0.724138	0.612069
CE
T	Model	Accuracy	Sensitivity	Specificity	F1	Precision	Recall	Balanced.Accuracy
	glm	0.555556	0.909091	0.441176	0.5	0.344828	0.909091	0.675134
	rf	0.6	0.923077	0.46875	0.571429	0.413793	0.923077	0.695913
	svm	0.711111	0.833333	0.571429	0.754717	0.689655	0.833333	0.702381
	nb	0.511111	0.888889	0.416667	0.421053	0.275862	0.888889	0.652778
P2	Model	Accuracy	Sensitivity	Specificity	F1	Precision	Recall	Balanced.Accuracy
	glm	0.755556	0.75	0.777778	0.830769	0.931034	0.75	0.763889
	rf	0.733333	0.774194	0.642857	0.8	0.827586	0.774194	0.708525
	svm	0.733333	0.757576	0.666667	0.806452	0.862069	0.757576	0.712121
	nb	0.666667	0.769231	0.526316	0.727273	0.689655	0.769231	0.647773
P4	Model	Accuracy	Sensitivity	Specificity	F1	Precision	Recall	Balanced.Accuracy
	glm	0.6889	0.551724	0.9375	0.695652	0.941176	0.551724	0.744612
	rf	0.733333	0.84	0.6	0.777778	0.724138	0.84	0.72
	svm	0.8	0.8276	0.75	0.842105	0.857143	0.827586	0.788793
	nb	0.577778	0.638889	0.333333	0.707692	0.793103	0.638889	0.486111
P6	Model	Accuracy	Sensitivity	Specificity	F1	Precision	Recall	Balanced.Accuracy
	glm	0.711111	0.75	0.615385	0.786885	0.827586	0.75	0.682692
	rf	0.733333	0.774194	0.642857	0.8	0.827586	0.774194	0.708525
	svm	0.666667	0.694444	0.555556	0.769231	0.862069	0.694444	0.625
	nb	0.644444	0.809524	0.5	0.68	0.586207	0.809524	0.654762
TP2	Model	Accuracy	Sensitivity	Specificity	F1	Precision	Recall	Balanced.Accuracy
	glm	0.688889	0.741935	0.571429	0.766667	0.793103	0.741935	0.656682
	rf	0.644444	0.809524	0.5	0.68	0.586207	0.809524	0.654762
	svm	0.688889	0.702703	0.625	0.787879	0.896552	0.702703	0.663851
	nb	0.6	0.761905	0.458333	0.64	0.551724	0.761905	0.610119
TP4	Model	Accuracy	Sensitivity	Specificity	F1	Precision	Recall	Balanced.Accuracy
	glm	0.666667	0.684211	0.571429	0.776119	0.896552	0.684211	0.62782
	rf	0.6	0.689655	0.4375	0.689655	0.689655	0.689655	0.563578
	svm	0.711111	0.735294	0.636364	0.793651	0.862069	0.735294	0.685829
	nb	0.8	0.794118	0.818182	0.857143	0.931034	0.794118	0.80615
TP6	Model	Accuracy	Sensitivity	Specificity	F1	Precision	Recall	Balanced.Accuracy
	glm	0.7333	0.931034	0.375	0.818182	0.72973	0.931034	0.653017
	rf	0.711111	0.722222	0.666667	0.8	0.896552	0.722222	0.694444
	svm	0.733333	0.717949	0.833333	0.823529	0.965517	0.717949	0.775641
	nb	0.711111	0.735294	0.636364	0.793651	0.862069	0.735294	0.685829
clinical	Model	Accuracy	Sensitivity	Specificity	F1	Precision	Recall	Balanced.Accuracy
	glm	0.8222	0.8485	0.75	0.875	0.903226	0.848485	0.799242
combine	Model	Accuracy	Sensitivity	Specificity	F1	Precision	Recall	Balanced.Accuracy
	glm	0.8222	0.92	0.7	0.851852	0.793103	0.92	0.81

## Sheet: train set
Plain
T	Model	Accuracy	Sensitivity	Specificity	F1	Precision	Recall	Balanced.Accuracy
	glm	0.742857	0.75	0.714286	0.823529	0.913043	0.75	0.732143
	rf	1	1	1	1	1	1	1
	svm	0.838095	0.851351	0.806452	0.881119	0.913043	0.851351	0.828901
	nb	0.809524	0.835616	0.75	0.859155	0.884058	0.835616	0.792808
P2	Model	Accuracy	Sensitivity	Specificity	F1	Precision	Recall	Balanced.Accuracy
	glm	0.679245	0.692308	0.6	0.7875	0.913043	0.692308	0.646154
	rf	1	1	1	1	1	1	1
	svm	0.650943	0.650943	/	0.788571	1	0.650943	/
	nb	0.688679	0.695652	0.642857	0.795031	0.927536	0.695652	0.669255
P4	Model	Accuracy	Sensitivity	Specificity	F1	Precision	Recall	Balanced.Accuracy
	glm	0.688679	0.709302	0.6	0.787097	0.884058	0.709302	0.654651
	rf	1	1	1	1	1	1	1
	svm	0.716981	0.729412	0.666667	0.805195	0.898551	0.729412	0.698039
	nb	0.707547	0.7375	0.615385	0.791946	0.855072	0.7375	0.676442
P6	Model	Accuracy	Sensitivity	Specificity	F1	Precision	Recall	Balanced.Accuracy
	glm	0.698113	0.712644	0.631579	0.794872	0.898551	0.712644	0.672111
	rf	1	1	1	1	1	1	1
	svm	0.783019	0.780488	0.791667	0.847682	0.927536	0.780488	0.786077
	nb	0.716981	0.729412	0.666667	0.805195	0.898551	0.729412	0.698039
TP2	Model	Accuracy	Sensitivity	Specificity	F1	Precision	Recall	Balanced.Accuracy
	glm	0.764151	0.775	0.730769	0.832215	0.898551	0.775	0.752885
	rf	1	1	1	1	1	1	1
	svm	0.811321	0.810127	0.814815	0.864865	0.927536	0.810127	0.812471
	nb	0.745283	0.744186	0.75	0.825806	0.927536	0.744186	0.747093
TP4	Model	Accuracy	Sensitivity	Specificity	F1	Precision	Recall	Balanced.Accuracy
	glm	0.735849	0.759494	0.666667	0.810811	0.869565	0.759494	0.71308
	rf	1	1	1	1	1	1	1
	svm	0.726415	0.712766	0.833333	0.822086	0.971014	0.712766	0.77305
	nb	0.726415	0.712766	0.833333	0.822086	0.971014	0.712766	0.77305
TP6	Model	Accuracy	Sensitivity	Specificity	F1	Precision	Recall	Balanced.Accuracy
	glm	0.707547	0.72093	0.65	0.8	0.898551	0.72093	0.685465
	rf	1	1	1	1	1	1	1
	svm	0.773585	0.758621	0.842105	0.846154	0.956522	0.758621	0.800363
	nb	0.801887	0.772727	0.944444	0.866242	0.971014	0.772727	0.858586
CE
T	Model	Accuracy	Sensitivity	Specificity	F1	Precision	Recall	Balanced.Accuracy
	glm	0.707547	0.731707	0.625	0.794702	0.869565	0.731707	0.678354
	rf	1	1	1	1	1	1	1
	svm	0.773585	0.747253	0.933333	0.85	0.985507	0.747253	0.840293
	nb	0.688679	0.736842	0.566667	0.772414	0.811594	0.736842	0.651754
P2	Model	Accuracy	Sensitivity	Specificity	F1	Precision	Recall	Balanced.Accuracy
	glm	0.764151	0.789474	0.7	0.827586	0.869565	0.789474	0.744737
	rf	1	1	1	1	1	1	1
	svm	0.783019	0.7875	0.769231	0.845638	0.913043	0.7875	0.778365
	nb	0.688679	0.8	0.543478	0.744186	0.695652	0.8	0.671739
P4	Model	Accuracy	Sensitivity	Specificity	F1	Precision	Recall	Balanced.Accuracy
	glm	0.7453	0.6957	0.8378	0.780488	0.888889	0.695652	0.766745
	rf	1	1	1	1	1	1	1
	svm	0.8019	0.942029	0.54054	0.860927	0.792683	0.942029	0.741285
	nb	0.764151	0.744444	0.875	0.842767	0.971014	0.744444	0.809722
P6	Model	Accuracy	Sensitivity	Specificity	F1	Precision	Recall	Balanced.Accuracy
	glm	0.745283	0.75	0.727273	0.823529	0.913043	0.75	0.738636
	rf	0.990566	0.985714	1	0.992806	1	0.985714	0.992857
	svm	0.773585	0.747253	0.933333	0.85	0.985507	0.747253	0.840293
	nb	0.660377	0.732394	0.514286	0.742857	0.753623	0.732394	0.62334
TP2	Model	Accuracy	Sensitivity	Specificity	F1	Precision	Recall	Balanced.Accuracy
	glm	0.698113	0.728395	0.6	0.786667	0.855072	0.728395	0.664198
	rf	1	1	1	1	1	1	1
	svm	0.839623	0.802326	1	0.890323	1	0.802326	0.901163
	nb	0.764151	0.833333	0.65	0.814815	0.797101	0.833333	0.741667
TP4	Model	Accuracy	Sensitivity	Specificity	F1	Precision	Recall	Balanced.Accuracy
	glm	0.754717	0.752941	0.761905	0.831169	0.927536	0.752941	0.757423
	rf	1	1	1	1	1	1	1
	svm	0.839623	0.817073	0.916667	0.887417	0.971014	0.817073	0.86687
	nb	0.688679	0.709302	0.6	0.787097	0.884058	0.709302	0.654651
TP6	Model	Accuracy	Sensitivity	Specificity	F1	Precision	Recall	Balanced.Accuracy
	glm	0.7358	0.7101	0.7838	0.777778	0.859649	0.710145	0.746964
	rf	1	1	1	1	1	1	1
	svm	0.811321	0.781609	0.947368	0.871795	0.985507	0.781609	0.864489
	nb	0.716981	0.76	0.612903	0.791667	0.826087	0.76	0.686452
clinical	Model	Accuracy	Sensitivity	Specificity	F1	Precision	Recall	Balanced.Accuracy
	glm	0.717	0.7761	0.6154	0.776119	0.776119	0.776119	0.695752
combine	Model	Accuracy	Sensitivity	Specificity	F1	Precision	Recall	Balanced.Accuracy
	glm	0.7547	0.772152	0.703704	0.824324	0.884058	0.772152	0.737928
